# Supplementary material for: Spectroscopic Analysis of the TiO2 Nanoparticles Influence on the Interaction of 5,10,15,20-(Tetra-4-carboxyphenyl)porphyrin with Human Serum Albumin
Source: Int J Mol Sci. 2026 Jan 5;27(1):554. doi: 10.3390/ijms27010554 (PMC12786723; doi:10.3390/ijms27010554)
Supplement: Supplementary file 1 [file ijms-27-00554-s001.zip]

Archive with 1 entries (1 files):
- ijms-4063531-supplementary.pdf
